# Supplementary material for: Stealthy Player in Lipid Experiments? EDTA Binding to Phosphatidylcholine Membranes Probed by Simulations and Monolayer Experiments
Source: J Phys Chem B. 2023 Jun 12;127(24):5462–9. doi: 10.1021/acs.jpcb.3c03207 (PMC10291544; doi:10.1021/acs.jpcb.3c03207)
Supplement: Supplementary file 2 — jp3c03207_si_002.zip [file jp3c03207_si_002.zip]

Archive with 4 entries (4 files):
- edta2.itp
- edta2-ff.itp
- edta3.itp
- edta3-ff.itp
