# Supplementary material for: Stealthy Player in Lipid Experiments? EDTA Binding to Phosphatidylcholine Membranes Probed by Simulations and Monolayer Experiments
Source: J Phys Chem B. 2023 Jun 12;127(24):5462–9. doi: 10.1021/acs.jpcb.3c03207 (PMC10291544; doi:10.1021/acs.jpcb.3c03207)
Supplement: Supplementary file 2 — jp3c03207_si_002.zip [file jp3c03207_si_002.zip › edta3.itp]

;;
;; Generated by CHARMM-GUI FF-Converter
;;
;; Correspondance:
;; jul316@lehigh.edu or wonpil@lehigh.edu
;;
;; GROMACS topology file for LIG
;;


[ moleculetype ]
; name	nrexcl
LIG	     3

[ atoms ]
; nr	type	resnr	residu	atom	cgnr	charge	mass
     1      NG301      1      LIG     N1      1    -0.716000    14.0070   ; qtot -0.716
     2      CG321      1      LIG     C1      2     0.108000    12.0110   ; qtot -0.608
     3      CG324      1      LIG     C2      3    -0.034000    12.0110   ; qtot -0.642
     4      NG3P1      1      LIG     N2      4    -0.148000    14.0070   ; qtot -0.790
     5      CG324      1      LIG     C3      5    -0.086000    12.0110   ; qtot -0.876
     6      CG324      1      LIG     C4      6    -0.086000    12.0110   ; qtot -0.962
     7      CG2O3      1      LIG     C5      7     0.603000    12.0110   ; qtot -0.359
     8      OG2D2      1      LIG     O1      8    -0.665000    15.9994   ; qtot -1.024
     9      OG2D2      1      LIG     O2      9    -0.665000    15.9994   ; qtot -1.689
    10      CG2O3      1      LIG     C6     10     0.603000    12.0110   ; qtot -1.086
    11      OG2D2      1      LIG     O3     11    -0.665000    15.9994   ; qtot -1.751
    12      OG2D2      1      LIG     O4     12    -0.665000    15.9994   ; qtot -2.416
    13      CG321      1      LIG     C7     13    -0.011000    12.0110   ; qtot -2.427
    14      CG321      1      LIG     C8     14    -0.011000    12.0110   ; qtot -2.438
    15      CG2O3      1      LIG     C9     15     0.564000    12.0110   ; qtot -1.874
    16      OG2D2      1      LIG     O5     16    -0.760000    15.9994   ; qtot -2.634
    17      OG2D2      1      LIG     O6     17    -0.760000    15.9994   ; qtot -3.394
    18      CG2O3      1      LIG    C10     18     0.564000    12.0110   ; qtot -2.830
    19      OG2D2      1      LIG     O7     19    -0.760000    15.9994   ; qtot -3.590
    20      OG2D2      1      LIG     O8     20    -0.760000    15.9994   ; qtot -4.350
    21       HGA2      1      LIG     H1     21     0.090000     1.0080   ; qtot -4.260
    22       HGA2      1      LIG     H2     22     0.090000     1.0080   ; qtot -4.170
    23       HGA2      1      LIG     H3     23     0.090000     1.0080   ; qtot -4.080
    24       HGA2      1      LIG     H4     24     0.090000     1.0080   ; qtot -3.990
    25       HGA2      1      LIG     H5     25     0.090000     1.0080   ; qtot -3.900
    26       HGA2      1      LIG     H6     26     0.090000     1.0080   ; qtot -3.810
    27       HGA2      1      LIG     H7     27     0.090000     1.0080   ; qtot -3.720
    28       HGA2      1      LIG     H8     28     0.090000     1.0080   ; qtot -3.630
    29       HGA2      1      LIG     H9     29     0.090000     1.0080   ; qtot -3.540
    30       HGA2      1      LIG    H10     30     0.090000     1.0080   ; qtot -3.450
    31       HGA2      1      LIG    H11     31     0.090000     1.0080   ; qtot -3.360
    32       HGA2      1      LIG    H12     32     0.090000     1.0080   ; qtot -3.270
    33       HGP2      1      LIG    H13     33     0.270000     1.0080   ; qtot -3.000

[ bonds ]
; ai	aj	funct	b0	Kb
    1     2     1
    1    13     1
    1    14     1
    2     3     1
    2    21     1
    2    22     1
    3     4     1
    3    23     1
    3    24     1
    4     5     1
    4     6     1
    4    33     1
    5    10     1
    5    25     1
    5    26     1
    6     7     1
    6    27     1
    6    28     1
    7     8     1
    7     9     1
   10    11     1
   10    12     1
   13    15     1
   13    29     1
   13    30     1
   14    18     1
   14    31     1
   14    32     1
   15    16     1
   15    17     1
   18    19     1
   18    20     1

[ pairs ]
; ai	aj	funct	c6	c12 or
; ai	aj	funct	fudgeQQ	q1	q2	c6	c12
    1     4     1
    1    16     1
    1    17     1
    1    19     1
    1    20     1
    1    23     1
    1    24     1
    2     5     1
    2     6     1
    2    15     1
    2    18     1
    2    29     1
    2    30     1
    2    31     1
    2    32     1
    2    33     1
    3     7     1
    3    10     1
    3    13     1
    3    14     1
    3    25     1
    3    26     1
    3    27     1
    3    28     1
    4     8     1
    4     9     1
    4    11     1
    4    12     1
    4    21     1
    4    22     1
    5     7     1
    5    23     1
    5    24     1
    5    27     1
    5    28     1
    6    10     1
    6    23     1
    6    24     1
    6    25     1
    6    26     1
    7    33     1
    8    27     1
    8    28     1
    9    27     1
    9    28     1
   10    33     1
   11    25     1
   11    26     1
   12    25     1
   12    26     1
   13    18     1
   13    21     1
   13    22     1
   13    31     1
   13    32     1
   14    15     1
   14    21     1
   14    22     1
   14    29     1
   14    30     1
   16    29     1
   16    30     1
   17    29     1
   17    30     1
   19    31     1
   19    32     1
   20    31     1
   20    32     1
   21    23     1
   21    24     1
   22    23     1
   22    24     1
   23    33     1
   24    33     1
   25    33     1
   26    33     1
   27    33     1
   28    33     1

[ angles ] 
; ai	aj	ak	funct	th0	cth	S0	Kub
    2     1    13     5
    2     1    14     5
   13     1    14     5
    1     2     3     5
    1     2    21     5
    1     2    22     5
    3     2    21     5
    3     2    22     5
   21     2    22     5
    2     3     4     5
    2     3    23     5
    2     3    24     5
    4     3    23     5
    4     3    24     5
   23     3    24     5
    3     4     5     5
    3     4     6     5
    3     4    33     5
    5     4     6     5
    5     4    33     5
    6     4    33     5
    4     5    10     5
    4     5    25     5
    4     5    26     5
   10     5    25     5
   10     5    26     5
   25     5    26     5
    4     6     7     5
    4     6    27     5
    4     6    28     5
    7     6    27     5
    7     6    28     5
   27     6    28     5
    6     7     8     5
    6     7     9     5
    8     7     9     5
    5    10    11     5
    5    10    12     5
   11    10    12     5
    1    13    15     5
    1    13    29     5
    1    13    30     5
   15    13    29     5
   15    13    30     5
   29    13    30     5
    1    14    18     5
    1    14    31     5
    1    14    32     5
   18    14    31     5
   18    14    32     5
   31    14    32     5
   13    15    16     5
   13    15    17     5
   16    15    17     5
   14    18    19     5
   14    18    20     5
   19    18    20     5

[ dihedrals ]
; ai	aj	ak	al	funct	phi0	cp	mult
   13     1     2    21     9
   13     1     2    22     9
   14     1     2    21     9
   14     1     2    22     9
    2     1    13    15     9
    2     1    13    29     9
    2     1    13    30     9
   14     1    13    15     9
   14     1    13    29     9
   14     1    13    30     9
    2     1    14    18     9
    2     1    14    31     9
    2     1    14    32     9
   13     1    14    18     9
   13     1    14    31     9
   13     1    14    32     9
    3     2     1    13     9
    3     2     1    14     9
    1     2     3     4     9
    1     2     3    23     9
    1     2     3    24     9
   21     2     3    23     9
   21     2     3    24     9
   22     2     3    23     9
   22     2     3    24     9
    4     3     2    21     9
    4     3     2    22     9
    2     3     4     5     9
    2     3     4     6     9
    2     3     4    33     9
   23     3     4    33     9
   24     3     4    33     9
    5     4     3    23     9
    5     4     3    24     9
    6     4     3    23     9
    6     4     3    24     9
    3     4     5    10     9
    3     4     5    25     9
    3     4     5    26     9
    6     4     5    10     9
    6     4     5    25     9
    6     4     5    26     9
    3     4     6     7     9
    3     4     6    27     9
    3     4     6    28     9
    5     4     6     7     9
    5     4     6    27     9
    5     4     6    28     9
   10     5     4    33     9
   25     5     4    33     9
   26     5     4    33     9
    4     5    10    11     9
    4     5    10    12     9
    7     6     4    33     9
   27     6     4    33     9
   28     6     4    33     9
    4     6     7     8     9
    4     6     7     9     9
    8     7     6    27     9
    8     7     6    28     9
    9     7     6    27     9
    9     7     6    28     9
   11    10     5    25     9
   11    10     5    26     9
   12    10     5    25     9
   12    10     5    26     9
    1    13    15    16     9
    1    13    15    17     9
    1    14    18    19     9
    1    14    18    20     9
   16    15    13    29     9
   16    15    13    30     9
   17    15    13    29     9
   17    15    13    30     9
   19    18    14    31     9
   19    18    14    32     9
   20    18    14    31     9
   20    18    14    32     9

[ dihedrals ]
; ai	aj	ak	al	funct	q0	cq
    7     9     8     6     2
   10    12    11     5     2
   15    16    17    13     2
   18    19    20    14     2
