# Supplementary material for: Stealthy Player in Lipid Experiments? EDTA Binding to Phosphatidylcholine Membranes Probed by Simulations and Monolayer Experiments
Source: J Phys Chem B. 2023 Jun 12;127(24):5462–9. doi: 10.1021/acs.jpcb.3c03207 (PMC10291544; doi:10.1021/acs.jpcb.3c03207)
Supplement: Supplementary file 2 — jp3c03207_si_002.zip [file jp3c03207_si_002.zip › edta3-ff.itp]

;;
;; Generated by CHARMM-GUI FF-Converter
;;
;; Correspondance:
;; jul316@lehigh.edu or wonpil@lehigh.edu
;;
;; CHARMM FF in GROMACS format
;;
; 
; 
[ defaults ]
; nbfunc	comb-rule	gen-pairs	fudgeLJ	fudgeQQ
 1	2	yes	1.000000	1.000000

[ atomtypes ]
; name	at.num	mass	charge	ptype	sigma	epsilon	;	sigma_14	epsilon_14
   HGA2     1     1.0080      0.090     A    2.38760856462e-01    1.464400e-01 
   HGP2     1     1.0080      0.270     A    4.00013524445e-02    1.924640e-01 
  CG2O3     6    12.0110      0.603     A    3.56359487256e-01    2.928800e-01 
  CG321     6    12.0110      0.108     A    3.58141284692e-01    2.343040e-01 ;   3.38541512893e-01    4.184000e-02 
  CG324     6    12.0110     -0.034     A    3.87540942391e-01    2.301200e-01 ;   3.38541512893e-01    4.184000e-02 
  NG301     7    14.0070     -0.716     A    3.56359487256e-01    1.464400e-01 
  NG3P1     7    14.0070     -0.148     A    3.29632525712e-01    8.368000e-01 
  OG2D2     8    15.9994     -0.665     A    3.02905564168e-01    5.020800e-01 

[ bondtypes ]
; i	j	func	b0	Kb
  CG2O3   CG321     1  1.522000e-01  1.673600e+05
  CG2O3   CG324     1  1.522000e-01  1.673600e+05
  CG2O3   OG2D2     1  1.260000e-01  4.393200e+05
  CG321   CG324     1  1.530000e-01  1.861880e+05
  CG321    HGA2     1  1.111000e-01  2.585712e+05
  CG321   NG301     1  1.450000e-01  1.673600e+05
  CG324    HGA2     1  1.100000e-01  2.380696e+05
  CG324   NG3P1     1  1.480000e-01  1.673600e+05
  NG3P1    HGP2     1  1.040000e-01  3.372304e+05

[ pairtypes ]
; i	j	func	sigma1-4	epsilon1-4
   HGA2   CG321     1  2.88651184677e-01  7.82754725313e-02 
   HGA2   CG324     1  2.88651184677e-01  7.82754725313e-02 
   HGP2   CG321     1  1.89271432669e-01  8.97368027066e-02 
   HGP2   CG324     1  1.89271432669e-01  8.97368027066e-02 
  CG2O3   CG321     1  3.47450500075e-01  1.10698234855e-01 
  CG2O3   CG324     1  3.47450500075e-01  1.10698234855e-01 
  CG321   CG321     1  3.38541512893e-01  4.18400000000e-02 
  CG321   CG324     1  3.38541512893e-01  4.18400000000e-02 
  CG321   NG301     1  3.47450500075e-01  7.82754725313e-02 
  CG321   NG3P1     1  3.34087019303e-01  1.87114168357e-01 
  CG321   OG2D2     1  3.20723538531e-01  1.44938011577e-01 
  CG324   CG324     1  3.38541512893e-01  4.18400000000e-02 
  CG324   NG301     1  3.47450500075e-01  7.82754725313e-02 
  CG324   NG3P1     1  3.34087019303e-01  1.87114168357e-01 
  CG324   OG2D2     1  3.20723538531e-01  1.44938011577e-01 

[ angletypes ]
; i	j	k	func	th0	Kth	s0	Kub
  CG2O3   CG321    HGA2     5  1.0950000e+02  2.7614400e+02  2.1630000e-01  2.5104000e+04
  CG2O3   CG321   NG301     5  1.1000000e+02  3.6568160e+02  0.0000000e+00  0.0000000e+00
  CG2O3   CG324    HGA2     5  1.0950000e+02  2.7614400e+02  2.1630000e-01  2.5104000e+04
  CG2O3   CG324   NG3P1     5  1.0400000e+02  5.8576000e+02  0.0000000e+00  0.0000000e+00
  CG321   CG2O3   OG2D2     5  1.1600000e+02  3.3472000e+02  2.3530000e-01  4.1840000e+04
  CG321   CG324    HGA2     5  1.1180000e+02  2.2175200e+02  2.1790000e-01  1.8853104e+04
  CG321   CG324   NG3P1     5  1.1000000e+02  8.3680000e+02  0.0000000e+00  0.0000000e+00
  CG321   NG301   CG321     5  1.1200000e+02  5.8576000e+02  0.0000000e+00  0.0000000e+00
  CG324   CG2O3   OG2D2     5  1.1600000e+02  3.3472000e+02  2.3530000e-01  4.1840000e+04
  CG324   CG321    HGA2     5  1.1010000e+02  2.2175200e+02  2.1790000e-01  1.8853104e+04
  CG324   CG321   NG301     5  1.0700000e+02  4.7697600e+02  0.0000000e+00  0.0000000e+00
  CG324   NG3P1   CG324     5  1.1520000e+02  3.7656000e+02  0.0000000e+00  0.0000000e+00
  CG324   NG3P1    HGP2     5  1.1080000e+02  2.5104000e+02  2.0740000e-01  2.2593600e+04
   HGA2   CG321    HGA2     5  1.0900000e+02  2.9706400e+02  1.8020000e-01  4.5187200e+03
   HGA2   CG324    HGA2     5  1.0900000e+02  2.9706400e+02  1.8020000e-01  4.5187200e+03
  NG301   CG321    HGA2     5  1.0900000e+02  2.7112320e+02  0.0000000e+00  0.0000000e+00
  NG3P1   CG324    HGA2     5  1.0230000e+02  3.7656000e+02  2.1010000e-01  2.9288000e+04
  OG2D2   CG2O3   OG2D2     5  1.2800000e+02  8.3680000e+02  2.2587000e-01  5.8576000e+04

[ dihedraltypes ]
; i	j	k	l	func	phi0	Kphi	mult
  CG2O3   CG321   NG301   CG321     9  0.000000e+00  8.368000e+00      1
  CG2O3   CG321   NG301   CG321     9  0.000000e+00  7.531200e+00      2
  CG2O3   CG321   NG301   CG321     9  0.000000e+00  2.092000e+00      3
  CG2O3   CG324   NG3P1   CG324     9  1.800000e+02  4.184000e+00      1
  CG2O3   CG324   NG3P1   CG324     9  0.000000e+00  2.928800e+00      2
  CG2O3   CG324   NG3P1    HGP2     9  1.800000e+02  1.673600e-01      3
  CG321   CG324   NG3P1   CG324     9  0.000000e+00  4.184000e-01      3
  CG321   CG324   NG3P1    HGP2     9  0.000000e+00  4.184000e-01      3
  CG324   CG321   NG301   CG321     9  1.800000e+02  5.941280e+00      1
  CG324   CG321   NG301   CG321     9  0.000000e+00  3.430880e+00      2
  CG324   CG321   NG301   CG321     9  0.000000e+00  4.267680e+00      3
   HGA2   CG321   CG324    HGA2     9  0.000000e+00  8.158800e-01      3
   HGA2   CG321   CG324   NG3P1     9  0.000000e+00  8.158800e-01      3
   HGA2   CG321   NG301   CG321     9  0.000000e+00  4.184000e-01      3
   HGA2   CG324   NG3P1   CG324     9  0.000000e+00  4.184000e-01      3
   HGA2   CG324   NG3P1    HGP2     9  0.000000e+00  4.184000e-01      3
  NG301   CG321   CG324    HGA2     9  0.000000e+00  6.694400e-01      3
  NG301   CG321   CG324   NG3P1     9  1.800000e+02  1.380720e+01      1
  NG301   CG321   CG324   NG3P1     9  1.800000e+02 -1.673600e+00      3
  OG2D2   CG2O3   CG321    HGA2     9  1.800000e+02  2.092000e-01      6
  OG2D2   CG2O3   CG321   NG301     9  1.800000e+02  5.355520e+00      2
  OG2D2   CG2O3   CG324    HGA2     9  1.800000e+02  2.092000e-01      6
  OG2D2   CG2O3   CG324   NG3P1     9  1.800000e+02  1.213360e+01      2

[ dihedraltypes ]
; i	j	k	l	func	q0	Kq
  CG2O3   OG2D2   OG2D2   CG321     2  0.000000e+00  8.033280e+02
  CG2O3   OG2D2   OG2D2   CG324     2  0.000000e+00  8.033280e+02
